# Supplementary material for: Osteolytic Bone Loss and Skeletal Deformities in a Mouse Model for Early-Onset Paget’s Disease of Bone with PFN1 Mutation Are Treatable by Alendronate
Source: Pharmaceuticals (Basel). 2023 Oct 2;16(10):1395. doi: 10.3390/ph16101395 (PMC10610320; doi:10.3390/ph16101395)
Supplement: Supplementary file 1 [file pharmaceuticals-16-01395-s001.zip]

Archive with 1 entries (1 files):
- pharmaceuticals-2612786-supplementary.pdf
